# Supplementary material for: Anticancer and Anti-Neuroinflammatory Constituents Isolated from the Roots of Wasabia japonica
Source: Antioxidants (Basel). 2022 Feb 28;11(3):482. doi: 10.3390/antiox11030482 (PMC8944812; doi:10.3390/antiox11030482)
Supplement: Supplementary file 1 [file antioxidants-11-00482-s001.zip]

Archive with 1 entries (1 files):
- antioxidants-1596794-supplementary.pdf
